# Supplementary material for: Optimizing a 3D convolutional neural network to detect Alzheimer’s disease based on MRI
Source: PeerJ Comput Sci. 2025 Aug 29;11:e3129. doi: 10.7717/peerj-cs.3129 (PMC12453851; doi:10.7717/peerj-cs.3129)
Supplement: Supplemental Information 1 [file peerj-cs-11-3129-s001.ipynb]

# %% [markdown]
The NVIDIA System Management Interface (nvidia-smi) is a command line utility, based on top of the NVIDIA Management Library (NVML), intended to aid in the management and monitoring of NVIDIA GPU devices.

### no name found???

# %% [code]
!nvidia-smi

# %% [markdown]
### IMPORT LIBRARIES

# %% [code]
import os
import zipfile
import numpy as np
import tensorflow as tf

from tensorflow import keras
from tensorflow.keras import layers
from tensorflow.keras.utils import to_categorical

# %% [markdown]
### MOUNT TO DRIVE

# %% [code]
#from google.colab import drive
#drive.mount('/content/drive')

# %% [markdown]
### MAKE COPIES FROM DATA CLASSES

# %% [code]
rootPath=r"/Users/maithaalarjani/Desktop/ct"

# %% [markdown]
### UNZIP DATA FILES

# %% [code]
import zipfile
# shutil.rmtree('/content/OASIS_Data')
with zipfile.ZipFile("OASIS3_AD.zip", "r") as z_fp:
    z_fp.extractall("./OASIS_Data/AD")

with zipfile.ZipFile("OASIS3_CN.zip", "r") as z_fp:
    z_fp.extractall("./OASIS_Data/CN")

# %% [markdown]
### CALL NiBabel LIBRARY
Read / write access to some common neuroimaging file formats


# %% [code]
! pip install nibabel

# %% [markdown]
### TAKE THE UNZIP FILES


# %% [code]
from glob import glob
abnormal_scan_paths = glob(rootPath + r'/OASIS_Data/AD/*/*/*/*T2*')
normal_scan_paths = glob(rootPath + r'/OASIS_Data/CN/*/*/*/*T2*')

# %% [code]
normal_scan_paths

# %% [code]
abnormal_scan_paths


# %% [markdown]

###Library for 3D augmentations

# %% [code]
! pip install volumentations-3D

# %% [code]
# !rm -r '/content/drive/MyDrive/3D Neural Images'

# %% [markdown]
### mkdir() method creates a blank directory on your file system.

# %% [markdown]
create 3- folders 

# %% [code]
!mkdir '{rootPath}/3D Neural Images'

# %% [code]
!mkdir '{rootPath}/3D Neural Images'
!mkdir '{rootPath}/3D Neural Images/Abnormal Images'
!mkdir '{rootPath}/3D Neural Images/Normal Images'

# %% [code]
from volumentations import *
import nibabel as nib
import tqdm

# %% [markdown]
###IMAGES AUGMENTATION

# %% [markdown]
WHAT TYPE OF AUGMENTATION DONE????
#### ERROR?? 

# %% [code]
def get_augmentation(patch_size):
    return Compose([
        RandomResizedCrop(patch_size, p = 0.5),
        Resize(patch_size, interpolation=1, resize_type=0, always_apply=True, p=1.0),
        
    ], p=1.0)

aug = get_augmentation((128, 128, 32))

def get_resize_3D_images(folder_path , folder_name):
  for i , x in tqdm.tqdm(enumerate(folder_path)):
    print (i,x)
    print ("++++++++++++++++++++++++++++++++++++++++++++++++++++++")
    img = nib.load(x)
    img = img.get_fdata()
    data = {'image': img}
    aug_data = aug(**data)
    img = aug_data['image']
    np.save(rootPath+ r'/3D Neural Images/' + folder_name + '/' + 'random_res_' + str(i) + '.npy' , img)

    #SAVE IMAGES AS NUMPY ARRAY FOR LESS TIME UPLOADING

# %% [markdown]
### ERROR


# %% [code]
get_resize_3D_images(abnormal_scan_paths , 'Abnormal Images')
get_resize_3D_images(normal_scan_paths , 'Normal Images')

# %% [code]
ROOT = '/content/drive/MyDrive/3D Neural Images/Normal Images'

# %% [markdown]
WHAT DOES NUMBER MEAN????????

# %% [code]
img_path = os.listdir('/content/drive/MyDrive/3D Neural Images/Normal Images')[455]

# %% [markdown]
### LOAD AN IMAGE

# %% [code]
np.load(ROOT + '/' + img_path).shape

# %% [markdown]
### SHOW IMAGE SAMPLE

# %% [markdown]
23 MEANING????

# %% [code]
import matplotlib.pyplot as plt

plt.imshow(np.load(ROOT + '/' + img_path)[:,:,23])

# %% [markdown]
MEANING????????????/

# %% [code]
!du -sh /'/content/drive/MyDrive/3D Neural Images'

# %% [markdown]
### TO UNIFY IMAGES SHAPE TO GET READY TO THE CNN (FILTER)

# %% [code]
def make_dataset_into_batches(folder_path):
  files = []
  for x in os.listdir(folder_path):
    img = np.load(os.path.join(folder_path, x)) 
    if(img.shape == (128 , 128 , 32)):
      files.append(img)
  return files

# %% [code]
###AS LIST
abnormal_images = make_dataset_into_batches('/content/drive/MyDrive/3D Neural Images/Abnormal Images')
normal_images = make_dataset_into_batches('/content/drive/MyDrive/3D Neural Images/Normal Images')

# %% [code]
### CONVERT TO NP ARRAY
abnormal_images = np.array(abnormal_images)
normal_images = np.array(normal_images)

# %% [code]
### GIVE EACH CLASS A LABEL

abnormal_labels = [0 for x in range(len(abnormal_images))]
normal_labels = [1 for x in range(len(normal_images))]

# %% [markdown]
### GET LENGTH
DATA IS BALANCED


# %% [code]
len(abnormal_labels) , len(normal_labels)

# %% [code]
import matplotlib.pyplot as plt

# %% [code]
### DIVIDE DATA INTO TRAIN AND TEST 
#EACH R IS 85% OF A WHOLE CLASS AS TRAINING
## VALIDATION TESTING ?????????

# %% [code]
r1=int(0.85*abnormal_images.shape[0])
r2=int(0.85*normal_images.shape[0])
x_train = np.concatenate((abnormal_images[:r1], normal_images[:r2]), axis=0)
### IS THE CONCTENATE OF BOTH CLASS TRAINING PART
y_train = np.concatenate((abnormal_labels[:r1], normal_labels[:r2]), axis=0)
### THIER LABELS 
x_val = np.concatenate((abnormal_images[r1:], normal_images[r2:]), axis=0)
### IS THE CONCTENATE OF BOTH CLASS VALIDATION PART
y_val = np.concatenate((abnormal_labels[r1:], normal_labels[r2:]), axis=0)
### THIER LABELS 

print(
    "Number of samples in train and validation are %d and %d."
    % (x_train.shape[0], x_val.shape[0])
)

# %% [markdown]
CONVERT LABELS 0,1 INTO CATEGORICAL


# %% [code]
y_train = to_categorical(y_train)
y_val = to_categorical(y_val)

# %% [markdown]
CONVERT FROM NP ARRAY INTO TENSORS????


# %% [code]
# Define data loaders.
train_loader = tf.data.Dataset.from_tensor_slices((x_train, y_train))
validation_loader = tf.data.Dataset.from_tensor_slices((x_val, y_val))

batch_size = 32
### DIVIDE DATA INTO PACHES FOR EACH EPOCH
# Augment the on the fly during training.
train_dataset = (
    train_loader.shuffle(len(x_train))
   ### Shuffling data serves the purpose of reducing variance and making sure that models remain general and overfit less.
   ### TO CHOOSE DATA RANDOMLY


    .batch(batch_size)
    .prefetch(32)
)
# Only rescale.
validation_dataset = (
    validation_loader.shuffle(len(x_val))
    .batch(batch_size)
    .prefetch(32)
)

# %% [code]
import matplotlib.pyplot as plt

data = train_dataset.take(1)
images, labels = list(data)[0]
images = images.numpy()
image = images[1]
print("Dimension of the MRI scan is:", image.shape)
plt.imshow(np.squeeze(image[:, :, 5]), cmap="gray")

# %% [markdown]
### SET UP KERAS, CLASSIFICATION MODEL 3D , TO BUILD THE NETWORK (PRETRAINED NET)

# %% [code]
!pip install Keras-Applications

# %% [code]
!pip install classification-models-3D

# %% [code]
from classification_models_3D.tfkeras import Classifiers

base_model, preprocess_input = Classifiers.get('seresnet18')
# GET SERESNET 28 MODEL 
model = base_model(input_shape=(128, 128, 32, 1 ), weights=None , include_top = False , classes=2 )
# INPUT 128,128,32 AND 1 FOR LABELS
x = layers.GlobalAveragePooling3D()(model.output)
x = layers.Dropout(0.5)(x)
# The Dropout layer randomly sets input units to 0 with a frequency of rate at each step during training time, which helps prevent overfitting
outputs = layers.Dense(units=2, activation="sigmoid")(x)
# 2 OUTPUTS AND ACTIVATION FUNCTION
model = keras.Model(model.inputs , outputs)


# %% [code]
model.summary()

# %% [code]
model.compile(
    loss="binary_crossentropy",
    optimizer=keras.optimizers.Adadelta(learning_rate=1.0),
    metrics=["acc"],
)
# LOSS FOR BINARY
# OTHER HYPERPARAMETER ARE ADHOC

# %% [markdown]
SAVE BEST WIEGHTS IN .h5 TO NOT DUPLICATE

# %% [code]
with tf.device('/GPU:0'):
  checkpoint_cb = keras.callbacks.ModelCheckpoint(
    "3d_image_classification.h5", save_best_only=True
  )  
  # Train the model, doing validation at the end of each epoch
  epochs = 50
  model.fit(
      train_dataset,
      validation_data=validation_dataset,
      epochs=epochs,
      shuffle=True,
      verbose=2,
      callbacks = checkpoint_cb
  )
  # SHUFFLE TO CHOOSE DATA RANDOMLY


# %% [code]
import matplotlib.pyplot as plt

fig, ax = plt.subplots(1, 2, figsize=(20, 3))
ax = ax.ravel()

for i, metric in enumerate(["acc", "loss"]):
    ax[i].plot(model.history.history[metric])
    ax[i].plot(model.history.history["val_" + metric])
    ax[i].set_title("Model {}".format(metric))
    ax[i].set_xlabel("epochs")
    ax[i].set_ylabel(metric)
    ax[i].legend(["train", "val"])

# %% [code]
model2 = tf.keras.models.load_model("/content/3d_image_classification.h5")
loss, val_accuracy = model2.evaluate(validation_dataset)

# %% [code]
#COPY CONTENT PATH INTO
!cp '/content/3d_image_classification.h5' '/content/drive/MyDrive/3D Neural Images'

# %% [markdown]
### CONFUSION MATRICS

# %% [code]
from sklearn.metrics import confusion_matrix
test_labels = []
rounded_predictions2 = []
rounded_predictions3 = []
class_names2 = ['Normal', 'Abnormal']
for image, labels in validation_dataset:

  #FOR EACH IMAGE IN VAL SET PREDICT 
#  for j in labels:
    predictions= model2.predict(image)
    # print(predictions)
    rounded_predictions3.append(predictions)
    rounded_predictions = np.array(predictions>0.5)
    # print(rounded_predictions)
    rounded_predictions2.append(rounded_predictions)
    test_labels.append(labels)

rounded_predictions2 = np.concatenate(rounded_predictions2)
test_labels = np.concatenate(test_labels)
rounded_predictions3 = np.concatenate(rounded_predictions3)


### PROBABILITY FUNCTION FOR EACH IMAGE MORE THAN 0.5 BELONGS TO CLASS 1 OTHERWISE CLASS 2

# %% [code]
##LABELS FOR EACH INSTANCE IN TEST GROUP

test_labels.argmax(axis=1)

# %% [code]
from sklearn.metrics import confusion_matrix
import matplotlib.pyplot as plt
import cv2

cm = confusion_matrix(y_true=test_labels.argmax(axis=1), y_pred=rounded_predictions2.argmax(axis=1))
print(cm)
### TOTAL MUST BE AS TEST GROUP 281
# TRUE 

# %% [code]
confusion_matrix = cm
FP = confusion_matrix.sum(axis=0) - np.diag(confusion_matrix)  
FN = confusion_matrix.sum(axis=1) - np.diag(confusion_matrix)
TP = np.diag(confusion_matrix)
TN = confusion_matrix.sum() - (FP + FN + TP)

# Sensitivity
TPR = TP/(TP+FN)
# Specificity
TNR = TN/(TN+FP) 
# Precision
PPV = TP/(TP+FP)
# Negative predictive value
NPV = TN/(TN+FN)
# f1 score
FSC = 2*TPR*PPV/(TPR+PPV)
# False negative rate
FNR = FN/(TP+FN)
# False discovery rate
FDR = FP/(TP+FP)
# J score
JSC = TPR+TNR-1
# false positive rate
FPR = FP/(FP+TN)   # FPR = 1-specificity
# Overall accuracy
ACC = (TP+TN)/(TP+FP+FN+TN)
TPR, TNR, PPV, NPV, FPR, FNR, ACC, TN, TP, FP, FN
resultss = np.zeros([7,2])
import pandas as pd
TPR
resultss[0,:] =TPR
resultss[1,:] =TNR
resultss[2,:] =PPV
resultss[3,:] =FSC
resultss[4,:] =ACC
resultss[5,:] = JSC
resultss[6,:]  = FPR
resultss

# %% [code]
import numpy as np
from scipy import interp
import matplotlib.pyplot as plt
from itertools import cycle
from sklearn.metrics import roc_curve, auc
from sklearn.preprocessing import label_binarize

# Plot linewidth.
lw = 1.5

# Compute ROC curve and ROC area for each class
fpr = dict()
tpr = dict()
roc_auc = dict()
num_classes = 1
y_score = np.array(rounded_predictions3)
y_score = y_score.argmax(axis=1)
y_test = label_binarize(test_labels, classes=[0, 1])
y_test = y_test.argmax(axis=1)
# for i in range(num_classes):
#     fpr[i], tpr[i], _ = roc_curve(y_test[:, i], y_score[:, i])
#     roc_auc[i] = auc(fpr[i], tpr[i])

fpr[0], tpr[0], _ = roc_curve(y_test, y_score)
roc_auc[0] = auc(fpr[0], tpr[0])

    # Compute micro-average ROC curve and ROC area
fpr["micro"], tpr["micro"], _ = roc_curve(y_test.ravel(), y_score.ravel())
roc_auc["micro"] = auc(fpr["micro"], tpr["micro"])
    
# First aggregate all false positive rates
all_fpr = np.unique(np.concatenate([fpr[i] for i in range(num_classes)]))

# Then interpolate all ROC curves at this points
mean_tpr = np.zeros_like(all_fpr)
for i in range(num_classes):
    mean_tpr += interp(all_fpr, fpr[i], tpr[i])

# Finally average it and compute AUC
mean_tpr /= num_classes

fpr["macro"] = all_fpr
tpr["macro"] = mean_tpr
roc_auc["macro"] = auc(fpr["macro"], tpr["macro"])

# Plot all ROC curves
plt.figure()
colors = cycle(['aqua', 'darkorange', 'cornflowerblue', 'red', 'green'])
for i, color in zip(range(num_classes), colors):
    plt.plot(fpr[i], tpr[i], color=color, lw=lw,
             label='(AUC = {0:0.4f})'
             ''.format(roc_auc[i]))

plt.plot([0, 1], [0, 1], 'k--', lw=lw)
plt.xlim([-0.05, 1.0])
plt.ylim([0.0, 1.05])
plt.xlabel('False Positive Rate')
plt.ylabel('True Positive Rate')
plt.title('Receiver operating characteristic to RBC classes')
plt.legend(loc="lower right")
plt.show()

# %% [code]
from sklearn.metrics import classification_report
y_true=test_labels.argmax(axis=1)
y_pred=rounded_predictions2.argmax(axis=1)
print(classification_report(y_true, y_pred))
